# Supplementary material for: Nitro-Group-Containing Thiopeptide Derivatives as Promising Agents to Target Clostridioides difficile
Source: Pharmaceuticals (Basel). 2022 May 19;15(5):623. doi: 10.3390/ph15050623 (PMC9142968; doi:10.3390/ph15050623)
Supplement: Supplementary file 1 [file pharmaceuticals-15-00623-s001.zip]

Archive with 1 entries (1 files):
- pharmaceuticals-1731086-supplementary.pdf
